# Supplementary material for: Methods Combining Genomic and Epidemiological Data in the Reconstruction of Transmission Trees: A Systematic Review
Source: Pathogens. 2022 Feb 15;11(2):252. doi: 10.3390/pathogens11020252 (PMC8875843; doi:10.3390/pathogens11020252)
Supplement: Supplementary file 1 [file pathogens-11-00252-s001.zip]

Archive with 1 entries (1 files):
- pathogens-1524525-supplementary.pdf
